# Supplementary material for: Endosperm Persistence in Arabidopsis Results in Seed Coat Fractures and Loss of Seed Longevity
Source: Plants (Basel). 2023 Jul 22;12(14):2726. doi: 10.3390/plants12142726 (PMC10383618; doi:10.3390/plants12142726)
Supplement: Supplementary file 1 [file plants-12-02726-s001.zip]

Archive with 1 entries (1 files):
- plants-2492444-supplementary.pdf
